# Supplementary material for: A Mixed-Methods Investigation of Facilitators to Accessing and Utilising Mental Health Services amongst Sri Lankan Australians
Source: Int J Environ Res Public Health. 2023 Apr 6;20(7):5425. doi: 10.3390/ijerph20075425 (PMC10093901; doi:10.3390/ijerph20075425)
Supplement: Supplementary file 1 [file ijerph-20-05425-s001.zip]

Archive with 1 entries (1 files):
- ijerph-2276522-supplementary.pdf
